# Supplementary material for: Cytotoxic Necrotizing Factor-1 (CNF1) does not promote E. coli infection in a murine model of ascending pyelonephritis
Source: BMC Microbiol. 2017 May 25;17:127. doi: 10.1186/s12866-017-1036-0 (PMC5445293; doi:10.1186/s12866-017-1036-0)
Supplement: Additional file 1: — Bacterial and flow cytometry counts from in-vivo pyelonephritis model. (XLSX 54 kb) [file 12866_2017_1036_MOESM1_ESM.xlsx]

## Sheet: Sheet1
Bacterial counts recovered in designated organs and timepoints.
6HR		U8																						Δcnf1
BLADDER		44000000	34000000	330000000	197000000	207000000	4000000	310000000	68000000	5000000														16000000	70000000	28000000	106000000	78000000	150000000	325000000	202000000	20000000	12000000	177000000
KIDNEY		4000000	30000000	42000000	39400000	4000000	24600000	14900000	4000000	12600000	42000000	1200000	11200000	7300000	18000000	22100000	12200000							55200000	40600000	144000000	36200000	70400000	65600000	55600000	72000000	4000000	15500000	42000000	16700000	4000000	19300000	42000000	32000000	12500000	3400000	13500000	13600000	15600000
24HR	U8																						Δcnf1
BLADDER	73000000	122000000	350000000	505000000	325000000	700000000	355000000																650000000	221000000	168000000	520000000	655000000	410000000
KIDNEY	41200000	14000000	25400000	47000000	15100000	28900000	47600000	37200000	144000000	120000000	29000000	2700000	75000000	57200000	25800000	27600000							66000000	300000	200000	39200000	41800000	5500000	34300000	122000000	36200000	40500000	84000000	4200000	10800000
10D	U8																						Δcnf1
BLADDER	3000000	7000000	55000000	55000000																			800000	22000000	23200000	115000000
KIDNEY	1000000	200000	35000000	50500000	600000	37200000	41500000																400000	300000	38800000	18600000	200000	700000	40700000	20700000
MIXED	U8																						Δcnf1
BLADDER	19000000	185000000	450000000	27000000	90000000	330000000																	25000000	78000000	521000000	750000000	205000000
KIDNEY	1000000	200000	14000000	30500000	2400000	10100000	7800000	15400000	14000000	8800000	2200000												1600000	9600000	30300000	5500000	45000000	11300000	12100000	20700000	13100000	7400000	5800000
FIMH	RS218																						R-Δcnf1																						R-ΔfimH
BLADDER	32500000	66000000	50500000	175000000	210000000																		108000000	18000000	294000000	520000000																			2000	1000	3010
KIDNEY	14500000	94000000	93000000	30000000	32500000																		27000000	18000000	36000000																				260000	81000	100000
C57 bladder	CBA bladder	C3HOuJ bladder	C57 kidney	CBA kidney	C3HOuJ kidney
73000000	154000000	32500000	41200000	2310000	14500000
122000000	4700000	66000000	14000000	670000	94000000
350000000	320000000	50500000	25400000	570000	93000000
505000000	2020000000	175000000	47000000	1650000	30000000
325000000	500000000	210000000	15100000	960000	32500000
700000000	149000000		28900000	5160000
355000000	54500000		47600000	2610000
	94000000		37200000	150000
			144000000
			120000000
			29000000
			2700000
			75000000
			57200000
			25800000
			27600000
Flow cytometry counts recovered in designated organs and timepoints.
PMN BLADDER	Naive	WT U8	dCNF1	WT U8	dCNF1
	184.895	5363.55	9764.62	5275.19	4719.39
	149.504	2491.01	1134.85	6003.03	40124.3
	88.0586	690.757	3380.36	11878.4	6392.11
	150.424	576.781	3000.97	8544.73	15547.9
	124.921	280.613	2542.88		1650.23
		9345.53	20888.8		2949.6
		5506.26	7325.51		943.86
					1119.93
PMN BLADDER	UN															U8															Δcnf1
0	184.895	149.504	88.0586	150.424	124.921
6																5363.55	2491.01	690.757	576.781	280.613	9345.53	5506.26									9764.62	1134.85	3380.36	3000.97	2542.88	20888.8	7325.51
24																5275.19	6003.03	11878.4	8544.73												4719.39	40124.3	6392.11	15547.9	1650.23	2949.6	943.86	1119.93
MONO BLADDER	UN															U8															Δcnf1
0	458.959	305.185	293.758	220.819	423.171
6																7321.95	11683.5	8740.54	3580.8	1941.62	37555.2	14123.5									18601.4	5010.48	12353.2	12173	9936.05	36916.3	29302
24																11479.5	47652.1	60534.2	5696.49												11435.5	81199.4	19903.9	59197
PMN KIDNEY	UN															U8															Δcnf1
0	3175.23	5431.58	2418.03	3888.01	4216.56	4255.03	3365.53	3911.27	1585.18	2843.29	6912.65	3672.1
6																29565.5	6160.95	41649.9	36822.9	26832.4	3049.49	2373.25	2129.37	5995.39	170307	71689.3	96991.2	98543.5	58943.3		29350.7	50887.6	138144	122584	48853.7	86431.5	79475.5	12903	1938.71	38925.3	162198	26328.1	27203.8	185137
24																382765	624427	395224	263116	477544	427042	196699	254446								665316	175508	7417.88	381325	540861	157610	514419	36861.8	30569.4	471310	387160	309324	306929	77234.3	201513
MONO KIDNEY	UN															U8															Δcnf1
0	14467.2	15156.4	15485.8	8215.12	8996.68	10728.2	12461.1	10687.8	8622.57	3663.95	8326.79	13631.5
6																11882.8	11330.8	9581.65	10466.6	11224.3	7042.86	5792.98	5927.12	12659.8	60962.2	37255.8	31670.6	53343.8	25465.8		18863.6	19066.7	38628	26359.5	18078.4	32789.1	10322.4	4346.92	5070.48	14212.9	52111.7	14008.6	13976.2	66048.9
24																93870.5	135162	161810	101758	126378	116894	109422	109596								102287	120156	17013	48086.2	155457	110501	140394
DC BLADDER	UN															U8															Δcnf1
0	144229	140557	183171	102302	142862	154785	150228	170096	40890.5	19743.5	93761	185414
6																26029	20759.7	53950.7	62264.2	47429.2	74785.1	64843.9	75515.9	90059.5	60962.2	28111.2	26382.7	68003.2	58084.9		83435	72466.5	36663.9	24184.2	35214.4	50418.4	47497.2	43775.3	38774.3	72216.7	21170.4	30302.2	67135.9	49786.8
24																23710.4	12175.8	28642.1	53858.8	67747.1	62029.5	44289.9	48053.6								35076.2	42257	53165.7	34838	42858.6	47690.1	52513.6	17751.9	31715.7	32103.7	26749.2	41915.2	47467.7	43654.2	30305.8
DC KIDNEY	UN															U8															Δcnf1
0	2032.53	2125.18	1369.04	1593.16	1428.79
6																993.316	1904.63	1849.94	1801.73	928.291	1771.04	1723.46									2765.91	1295.44	2244.46	1337.76	1916.57	3699.22	4091.82
24																2197	4417.33	11353	1420.61												3811.82	8310.1	4833.06	7048.36	1774.26	4223.86	3248.89	3667.89
